# Supplementary material for: Postoperative Radiochemotherapy Using Modern Radiotherapy Techniques in Elderly Patients with Head and Neck Squamous Cell Carcinoma: The Challenge of Weighing Up Benefits and Harms of Treatment Modalities in Clinical Practice
Source: Cancers (Basel). 2021 Jul 6;13(14):3384. doi: 10.3390/cancers13143384 (PMC8307771; doi:10.3390/cancers13143384)
Supplement: Supplementary file 1 [file cancers-13-03384-s001.zip]

Archive with 1 entries (1 files):
- cancers-1214522-supplementary.pdf
